# Supplementary material for: The Requirements for Setting Up a Dedicated Structure for Adolescents and Young Adults with Cancer—A Systematic Review
Source: Curr Oncol. 2025 Feb 11;32(2):101. doi: 10.3390/curroncol32020101 (PMC11854605; doi:10.3390/curroncol32020101)
Supplement: Supplementary file 1 [file curroncol-32-00101-s001.zip]

Archive with 1 entries (1 files):
- curroncol-3437138-supplementary.pdf
